# Supplementary material for: Genotypic and Environmental Variations in Grain Cadmium and Arsenic Concentrations Among a Panel of High Yielding Rice Cultivars
Source: Rice (N Y). 2017 Mar 28;10:9. doi: 10.1186/s12284-017-0149-2 (PMC5371165; doi:10.1186/s12284-017-0149-2)
Supplement: Supplementary file 1 — List of rice cultivars used for this study. (XLSX 22 kb) [file 12284_2017_149_MOESM1_ESM.xlsx]

## Sheet: 2014
Cultivars grown in 2014 at Youxian and Fuyang
Cultivars	Subgroups
I You 899	hybrid
99 Zao 667	indica
II You 162	hybrid
II You 1733	hybrid
II You 183	hybrid
II You 28	hybrid
II You 310	hybrid
II You 3301	hybrid
II You 372	hybrid
II You 549	hybrid
II You 598	hybrid
II You 602	hybrid
II You 6078	hybrid
II You 6078	hybrid
II You 629	hybrid
II You 673	hybrid
II You 838	hybrid
II You 936	hybrid
II You H 505	hybrid
II YouHang 2	hybrid
B 6 You 4761	hybrid
B You 827	hybrid
C LiangYou 1102	hybrid
C LiangYou 255	hybrid
C LiangYou 266	hybrid
C LiangYou 34156	hybrid
C LiangYou 343	hybrid
C LiangYou 396	hybrid
C LiangYou 4418	hybrid
C LiangYou 4488	hybrid
C LiangYou 501	hybrid
C LiangYou 513	hybrid
C LiangYou 755	hybrid
C LiangYou 7	hybrid
C LiangYou 87	hybrid
C LiangYou 9	hybrid
C LiangYou Red Rice 1201	hybrid
C LiangYouHuaZhan	hybrid
D QiBaoYou 1	hybrid
D You 20	hybrid
F You 498	hybrid
F You 993	hybrid
G You 217	hybrid
H37 You 207	hybrid
HIPJ 1	hybrid
H You 159	hybrid
H You 518	hybrid
K You 40	hybrid
K You 451	hybrid
K You 88	hybrid
N LiangYou 1	hybrid
N LiangYou 2	hybrid
N You 69	hybrid
Q 2 You 3	hybrid
Q Xiang 101	hybrid
Q You 108	hybrid
Q You 18	hybrid
Q You 1	hybrid
Q You 4108	hybrid
Q You 5	hybrid
Q You 6	hybrid
T You 111	hybrid
T You 15	hybrid
T You 180	hybrid
T You 272	hybrid
T You 463	hybrid
T You 535	hybrid
T You H 505	hybrid
Y LiangYou 143	hybrid
Y LiangYou 16	hybrid
Y LiangYou 19	hybrid
Y LiangYou 1998	hybrid
Y LiangYou 1	hybrid
Y LiangYou 2108	hybrid
Y LiangYou 37629	hybrid
Y LiangYou 2	hybrid
Y LiangYou 302	hybrid
Y LiangYou 3218	hybrid
Y LiangYou 3399	hybrid
Y LiangYou 372	hybrid
Y LiangYou 488	hybrid
Y LiangYou 51	hybrid
Y LiangYou 527	hybrid
Y LiangYou 5813	hybrid
Y LiangYou 5845	hybrid
Y LiangYou 5867	hybrid
Y LiangYou 5867	hybrid
Y LiangYou 599	hybrid
Y LiangYou 689	hybrid
Y LiangYou 696	hybrid
Y LiangYou 696	hybrid
Y LiangYou 8188	hybrid
Y LiangYou 837	hybrid
Y LiangYou 900	hybrid
Y LiangYou 9918	hybrid
Y LiangYou 9	hybrid
Ao LiangYou 200	hybrid
Ao LiangYou 28	hybrid
Ao LiangYou 69	hybrid
Ao LiangYou 76	hybrid
Ao LiangYou 282	hybrid
AoYou 83	hybrid
Ba LiangYou 18	hybrid
Bing 97252	hybrid
ChangYou 10	hybrid
ChangYou 964	hybrid
CuJing 26	japonica
Cujing 27	japonica
Cujing 28	japonica
CuJing 29	japonica
CuJing 31	japonica
ChuanFeng 6	hybrid
ChuanJianYou 527	hybrid
ChuanNong 2 You 498	hybrid
ChuanNongYou 527	hybrid
ChuanNongYou 528	hybrid
ChuanXianYou 1101	hybrid
ChuanXiangYou 506	hybrid
ChuanYou 673	hybrid
ChuangFeng 1	indica
ChuangXiang 5	indica
ChunYou 84	hybrid
Dan K 1	japonica
Dan K 11	japonica
Dan K 12	japonica
Dan K 18	japonica
Dan K 2	japonica
Dan K 20	japonica
Dan K 4	japonica
Dan K 5	japonica
Dan K 8	japonica
DeXiang 4103	hybrid
DeYou 4727	hybrid
DianTun 502	indica
EJingZa 1	japonica
FengLiangYou 1	hybrid
FengLiang 6	hybrid
FengLiangXiang 1	hybrid
FengYou 22	hybrid
FengYou 2	hybrid
FengYouXiangZhan	hybrid
FengYuanYou 272	hybrid
FuYou 8217	hybrid
GanYou 188	hybrid
GangYou 22	hybrid
GanYou 301	hybrid
GanYou 305	hybrid
GanYou 3551	hybrid
GanYou 364	hybrid
GanYou 364	hybrid
GanYou 48	hybrid
GanYou 527	hybrid
GanYou 615	hybrid
GanYou 618	hybrid
GanYou 725	hybrid
GanYou 88	hybrid
GanYou 881	hybrid
GanYou 900	hybrid
GanYou 94-11	hybrid
GuYou 169	hybrid
GuYou 169	hybrid
GuYou 3139	hybrid
GuYou 3301	hybrid
GuYou 527	hybrid
GuYou 964	hybrid
GuangLiangYou 1128	hybrid
GuangLiangYouAi 93	hybrid
GuangLiangYou 66	hybrid
Nei 2 You 111	hybrid
GuoFeng 1	hybrid
HanFengYou 402	hybrid
HanFengYouHuaZhan	hybrid
HangXiang 18	japonica
HeLiangYou 114	hybrid
HeYou 328	hybrid
HongLiangYou 166	hybrid
HongYou 7	hybrid
HongYou 2009	hybrid
HongYou 527	hybrid
HuYou 196	hybrid
HuanXiang 4016	hybrid
HuaXiang 7	hybrid
HuaYou 230	hybrid
HuanLiangYou 1206	hybrid
HuaLiangYou 164	hybrid
HuaRun 2	hybrid
HuaXiangYou 69	hybrid
HuaRun 322	hybrid
HuiLiangYou 1813	hybrid
HuiLiangYou 6	hybrid
HuiLiangYou 996	hybrid
JiaHe 218	japonica
JiaHe 212	japonica
JiaHe 218	japonica
JiaHua 1	japonica
JiaYou 5	hybrid
JianYou 8	hybrid
JiangKe 736	hybrid
JieFengYou 1	hybrid
JieYou 8	hybrid
Guang 8 You 199	hybrid
JinNong 2 You 3	hybrid
JinYou 117	hybrid
JinYou 1398	hybrid
JinYou 163	hybrid
JinYou 212	hybrid
JinYou 268	hybrid
JinYou 284	hybrid
JingYou 402	hybrid
JinYou 433	hybrid
JinYou 463	hybrid
JinYou 59	hybrid
JinYouGui 99	hybrid
ZhongZao 39	hybrid
JinZao 47	hybrid
KeLiangYou 529	hybrid
KeXiangYou 56	hybrid
KeYou 21	hybrid
NeiXiang 6 You 498	hybrid
LiangYou 036	hybrid
LiangYou 1259	hybrid
LiangYou 15	hybrid
LiangYou 1586	hybrid
LiangYou 2111	hybrid
LiangYou 2161	hybrid
LiangYou 2186	hybrid
LiangYou 266	hybrid
LiangYOu 3219	hybrid
LiangYou 363	hybrid
LiangYou 3905	hybrid
LiangYou 616	hybrid
LiangYou 6326	hybrid
LiangYouHang 2	hybrid
LingLiangYou 102	hybrid
LingLiangYou 942	hybrid
LongLiangYou 340	hybrid
LongPing 602	hybrid
LongShi 1	hybrid
LongShi 2	hybrid
LuYou 578	hybrid
HuYou 9803	hybrid
LuYouMinZhan	hybrid
LuLiangYou 4026	hybrid
LuLiangYou 98	hybrid
LuLiangYou 996	hybrid
LvFeng 20	hybrid
LvXiang 313	hybrid
MianXiang 576	hybrid
MianYou 725	hybrid
MinLiangYou 527	hybrid
Nei 5 You 263	hybrid
Nei 5 You39	hybrid
Nei 5 You H 25	hybrid
Nei 5 YouYuXiang 1	hybrid
NeiWuYou 8105	hybrid
NeiXiang 2218	hybrid
NeiXiang 2994	hybrid
NeiXiang 8156	hybrid
NeiXiao 8518	hybrid
NeiXiangYou 9	hybrid
NeiXiangYou 1	hybrid
NongXiuYou 204	hybrid
PeiLiangYou 981	hybrid
QiYou 1068	hybrid
QianYou 1	hybrid
QiangYou 930	hybrid
QingYou 109	hybrid
QuanYouBei 340	hybrid
ReJingYou 35	hybrid
RongYou 1506	hybrid
RongYou 225	hybrid
RongYou 390	hybrid
RongYou 608	hybrid
RongYouHuaZhan	hybrid
Rong 18 You 662	hybrid
RongYou 357	hybrid
RuiShi 9	indica
ShanYou 016	hybrid
ShanYou 63	hybrid
ShanYou 70	hybrid
ShanYou 736	hybrid
ShanYou 963	hybrid
ShanYouLianHe 2	hybrid
ShangYou 518	hybrid
Shaoruo 97-14	japonica
ShenLiangYou 1	hybrid
ShenLiangYou 3059	hybrid
ShenLiangYou 5814	hybrid
ShenLiangYou 829	hybrid
ShenLiangYou 862	hybrid
ShenLiangYou 865	hybrid
ShenLiangYou 871	hybrid
ShenYou 957	hybrid
ShenYou 9734	hybrid
ShenYou 9775	hybrid
ShengTaiYou 018	hybrid
ShengTaiYou 722	hybrid
ShengTaiYou 9712	hybrid
ShengYou 99-98	hybrid
ShiFang 6	hybrid
ShuangLiangYou 1	hybrid
ShuoFeng 2	hybrid
TaiYou 390	hybrid
TangLiangYou 215	hybrid
TangLiangYou 921	hybrid
TangLiangYou 0845	hybrid
TeYou 009	hybrid
TeYou 107	hybrid
TeYou 175	hybrid
TeYou 527	hybrid
TeYouHang 2	hybrid
TengYou 527	hybrid
TianFengYou 101	hybrid
TianFengYou 316	hybrid
TianFengYou 6418	hybrid
TianFengYou T 025	hybrid
TianLiangYou 616	hybrid
TianLongYou 827	hybrid
TianYou 122	hybrid
TianYou 2168	hybrid
TianYou 290	hybrid
TianYou 673	hybrid
TianYou 8012	hybrid
TianYou 998	hybrid
TianYouHuaZhan	hybrid
TianYouXiang 99	hybrid
WanDao 153	hybrid
WanYou 2	hybrid
WanLiangYou 5511	hybrid
WeiYou 46	hybrid
WeiYou 462	hybrid
WeiYou 535	hybrid
WeiYou 644	hybrid
WeiYou 8	hybrid
WenFu 7	hybrid
WuFengYou 569	hybrid
WuYou 156	hybrid
WuYou 308	hybrid
WuYou 369	hybrid
WuYou 613	hybrid
WuYouHuaZhan	hybrid
XiYou 17	hybrid
XiangFengYou 8118	hybrid
XiangFengYou 9	hybrid
XiangLiangYou 2446	hybrid
XiangLiangYou 2	hybrid
XiangLiangYou 396	hybrid
XiangWanXian 12	indica
XiangWanXian 13	indica
XiangXian 66	hybrid
XiangYou 616	hybrid
XiangYou 66	hybrid
XiangZaoXian 24	indica
XiangZaoXian 32	indica
XiangZaoXian 42	indica
XiangZaoXian 45	indica
XiangHu 13 Ruo	japonica
XieYou 1429	hybrid
XieYou 716	hybrid
XieYou 80	hybrid
XinRongYou 2984	hybrid
XinRongYou 5	hybrid
XinRongHuaZhan	hybrid
ZheLiangYou 106	hybrid
XingXiangYou 223	hybrid
XinLiangYou 6	hybrid
XingLongYou 1	hybrid
XingXiangYou 111	hybrid
XinYou 9113	hybrid
XinYou 1	hybrid
XiuShui 03	japonica
XiuShui 09	japonica
XiuShui 110	japonica
XiuShui 113	japonica
XiuShui 114	japonica
XiuShui 128	japonica
XiuShui 126	japonica
XiuShui 134	japonica
XiuShui 125	japonica
XiuShui 127	japonica
XiuShui 519	japonica
XiuShui 52	japonica
XiuShui 994	japonica
YanLiangYou 2208	hybrid
YangLiangYou 6	hybrid
YiXiang 107	hybrid
YiXiang 41979	hybrid
YiXiang 2292	hybrid
YiXiang 3003	hybrid
YiXiang 305	hybrid
YiXiang 4245	hybrid
YiXiang 481	hybrid
YiXiang 707	hybrid
YiXiang 725	hybrid
YiXiang 99E-4	hybrid
YiXiang 99E-4	hybrid
YiXiangYou 2115	hybrid
YiYou 1016	hybrid
YiYou 2815	hybrid
YiYou 591	hybrid
YiYou 673	hybrid
YongJing 12	hybrid
YongYong 12	hybrid
YongYong 15	hybrid
YongYou 17	hybrid
YongYong 538	hybrid
YongYong 9	hybrid
You I 2009	hybrid
You I 608	hybrid
You I 651	hybrid
YuXiang 203	hybrid
Yu You 528	hybrid
YuYou 7109	hybrid
YuJing 13	japonica
YuJing 8	japonica
YuXiangYou 164	hybrid
YuYou 388	hybrid
YuanYou 409	hybrid
YueYou 27	hybrid
YueYou 360	hybrid
YueYou 518	hybrid
YueYou 712	hybrid
YueYou 9113	hybrid
YueYou 9264	hybrid
YueYou 938	hybrid
YunGuang 101	hybrid
YunJing 19	japonica
YunJing 26	japonica
YunJing 29	japonica
YunJing 39	japonica
YunJingYou 15	hybrid
YunYou 948	hybrid
YuZiJing 41	japonica
HeYou 1	hybrid
ZhanJing 12	japonica
ZhanJing 7	japonica
ZhanJing 9	japonica
ChangLiangYou 173	hybrid
ZheJing 88	japonica
ZheNong 34	indica
ZheYou 18	hybrid
ZhongJiaZao 17	indica
ZhongJiaZao 18	indica
ZhongYou 106	hybrid
ZhongYou 18	hybrid
ZhongYou 9806	hybrid
ZhongZao 22	indica
ZhongZao 35	indica
ZhongZao 39	indica
ZhongYou 2	hybrid
ZhongYou 6761	hybrid
ZhongLiangYou 189	hybrid
ZhuLiangYou 02	hybrid
ZhuLiangYou 06	hybrid
ZhuLiangYou 08	hybrid
ZhuLiangYou 10	hybrid
ZhuLiangYou 120	hybrid
ZhuLiangYou 168	hybrid
ZhuLiangYou 173	hybrid
ZhuLiangYou 189	hybrid
ZhuLiangYou 1	hybrid
ZhuLiangYou 211	hybrid
ZhuLiangYou 4024	hybrid
ZhuLiangYou 538	hybrid
ZhuLiangYou 6108	hybrid
ZhuLiangYou 611	hybrid
ZhuLiangYou 729	hybrid
ZhuLiangYou 811	hybrid
ZhuLiangYou 819	hybrid
ZhuLiangYou 90	hybrid
HuaiLiangYOu 1141	hybrid
HuaiLiangYou 199	hybrid
HuaiLiangYou 608	hybrid

## Sheet: 2015
Cultivars grown in 2015 at Youxian, Fuyang and Xiangtan
Cultivars	Cd/As	Heading
I You 899	Low Cd	Early heading
JinYou 268	Low Cd	Early heading
JinYou 433	Low Cd	Early heading
JinYou 463	Low Cd	Early heading
LingLiangYou 102	Low Cd	Early heading
LingLiangYou 102	Low Cd	Early heading
LuLiangYou 4026	Low Cd	Early heading
LuLiangYou 98	Low Cd	Early heading
LuLiangYou 996	Low Cd	Early heading
RongYou 1506	Low Cd	Early heading
RongYou 608	Low Cd	Early heading
T You 463	Low Cd	Early heading
TangLiangYou 215	Low Cd	Early heading
WeiYou 535	Low Cd	Early heading
XiangZaoXian 32	Low Cd	Early heading
XiangZaoXian 42	Low Cd	Early heading
XiangZaoXian 45	Low Cd	Early heading
You I 608	Low Cd	Early heading
You I 651	Low Cd	Early heading
ZheNong 34	Low Cd	Early heading
ZhongZao 39	Low Cd	Early heading
ZhuLiangYou 06	Low Cd	Early heading
ZhuLiangYou 08	Low Cd	Early heading
ZhuLiangYou 1	Low Cd	Early heading
ZhuLiangYou 10	Low Cd	Early heading
ZhuLiangYou 120	Low Cd	Early heading
ZhuLiangYou 168	Low Cd	Early heading
ZhuLiangYou 173	Low Cd	Early heading
ZhuLiangYou 189	Low Cd	Early heading
ZhuLiangYou 611	Low Cd	Early heading
ZhuLiangYou 811	Low Cd	Early heading
ZhuLiangYou 819	Low Cd	Early heading
Dan K 4	Low Cd	Middle heading
H You 518	Low Cd	Middle heading
HeLiangYou 114	Low Cd	Middle heading
HIPJ 1	Low Cd	Middle heading
HuaiLiangYOu 1141	Low Cd	Middle heading
JieFengYou 1	Low Cd	Middle heading
LongPing 602	Low Cd	Middle heading
ShenYou 957	Low Cd	Middle heading
T You 535	Low Cd	Middle heading
T You H 505	Low Cd	Middle heading
XiangWanXian 13	Low Cd	Middle heading
YongJing 12	Low Cd	Middle heading
Y LiangYou 1998	Unkonwn	Middle heading
C LiangYou 7	High Cd	Middle heading
GuoFeng 1	High Cd	Middle heading
YongYong 538	High Cd	Middle heading
GanYou 94-11	Low As	Middle heading
HuaiLiangYou 199	Low As	Middle heading
II You 310	Low As	Middle heading
Y LiangYou 488	Low As	Middle heading
YongYou 17	Low As	Late heading
GanYou 725	Unkonwn	Late heading
II You 936	Unkonwn	Late heading
JinYou 163	Unkonwn	Late heading
LiangYouHang 2	Unkonwn	Late heading
Suxiu 867	Unkonwn	Late heading
WeiYou 402	Unkonwn	Late heading
WeiYou 463	Unkonwn	Late heading
XiuShui 03	Unkonwn	Late heading
XiuShui 519	Unkonwn	Late heading
YongYong 9	Unkonwn	Late heading
